# Supplementary material for: Crab-Eating Monkey Acidic Chitinase (CHIA) Efficiently Degrades Chitin and Chitosan under Acidic and High-Temperature Conditions
Source: Molecules. 2022 Jan 9;27(2):409. doi: 10.3390/molecules27020409 (PMC8781735; doi:10.3390/molecules27020409)
Supplement: Supplementary file 1 [file molecules-27-00409-s001.zip]

Archive with 1 entries (1 files):
- molecules-1539649-supplementary.pdf
